# Supplementary material for: Association between Vitamin D Receptor Gene Polymorphisms and Periodontal Bacteria: A Clinical Pilot Study
Source: Biomolecules. 2022 Jun 15;12(6):833. doi: 10.3390/biom12060833 (PMC9221517; doi:10.3390/biom12060833)
Supplement: Supplementary file 1 [file biomolecules-12-00833-s001.zip]

Archive with 2 entries (2 files):
- TABLE S1.xlsx
- TABLE S2.pdf
