# Supplementary material for: Association between Vitamin D Receptor Gene Polymorphisms and Periodontal Bacteria: A Clinical Pilot Study
Source: Biomolecules. 2022 Jun 15;12(6):833. doi: 10.3390/biom12060833 (PMC9221517; doi:10.3390/biom12060833)
Supplement: Supplementary file 1 [file biomolecules-12-00833-s001.zip › TABLE S1.xlsx]

## Sheet: Patients
ID patient	Sex	Age	Patients / controls	Aggregatibacter Actinomycetemcomitans	Porphyromonas Gingivalis	Porphyromonas Endodontalis	Treponema Denticola	Tannerella Forsythia	Prevotella Intermedia	Fusobacter Nucleatum
P1	F	43	Patient	7400	2064	1360	2115	11300	2780	909000
P2	F	24	Patient	876	9347	14200	4703	24500	5850	364000
P3	F	43	Patient	1678	4003	14200	1079	15050	7600	103100
P4	M	46	Patient	6320	57800	2500	4157	18300	6480	170000
P5	F	48	Patient	754	5050	4350	1736	99600	1700	2590000
P6	M	52	Patient	174	60700	1070	2363	32300	8840	520000
P7	F	33	Patient	0	67800	4160	5099.6	24200	1400	1720000
P8	M	50	Patient	0	88003	4006	1032	15300	1930	403000
P9	M	48	Patient	89	5009.5	6509	6930	26030	1351.5	127000
P10	M	50	Patient	36	1009	5284	3730	76500	9561.4	95607.1
P11	F	48	Patient	0	1520	1410	2280	13000	1050	141000
P12	M	21	Patient	228	950.9	4420	641	47020	1050	261000
P13	M	38	Patient	0	600000	3020	1050	30270	2766	730110
P14	M	51	Patient	6	55000.5	1970	1410	30150	1489.7	505300
P15	F	46	Patient	567	2080	1562	165	59280	3510	1006989
P16	F	47	Patient	78	4083	1890	3606	16000	542	1720000
P17	M	46	Patient	122	5200	2340	11009	5840	1280	348000
P18	M	56	Patient	160	14900	7400	23200	172000	3660	25560
P19	M	56	Patient	31000	12700	750.5	45800	270035	1810	25300
P20	F	55	Patient	284	21790	7005.3	52300	32100	2060	14300
P21	F	40	Patient	653	73700	1005	90009	148000	6800	32300
P22	F	53	Patient	1342	71900	15000.5	40100	83400	6033	70400
P23	M	49	Patient	780	11700.9	5819	29080	1011	1180	58200
P24	F	53	Patient	34000	76340	1400.6	22000	34600	2500	49400
P25	M	53	Patient	734000	10204	1580	42600	10500	6990	61400
P26	F	51	Patient	523342	14810	15677	72200	2033.4	7654	38600
P27	F	54	Patient	34568	20620	13480	22700	4218	7909	89200
P28	M	51	Patient	45000	521000	350.5	7810000	0.0	383000	12300
P29	M	49	Patient	1370000	78100000	15817	6.000.300.,0	940	31800000	87000
P30	M	63	Patient	3620	59700000	4190000	2700	32300	2960000	3760000
P31	M	55	Patient	520324	152000	11200000	0	48000	390000	71400
P32	M	60	Patient	2150000	9670000	17800000	378000	655000	379000	100100
P33	F	54	Patient	84000	34300000	8270000	3060000	3000	8310000	403000
P34	M	48	Patient	456000	1410000	27000000	8115	5040	2080000	28600
P35	M	56	Patient	4950000	505000	83500000	5706	704000	241000	938000
P36	M	40	Patient	765	1730000	5040000	2850000	30000	3654000	336000
P37	F	46	Patient	348000	843000	4570000	715	123000	675000	905000
P38	F	45	Patient	78000	606000	24000000	453000	206000	232000	323000
P39	F	43	Patient	823	187000	625000	653000	2800000	765000	3090000
P40	F	48	Patient	13400	160000	37000	21000	6200000	7930000	17400
P41	M	38	Patient	18340	627000	164000	310000	402000	387000	268000
P42	F	43	Patient	173000	393000	4870000	429000	441000	236000	438000
P43	M	36	Patient	324456	256	270000	30000	2800000	2960000	14000000
P44	M	42	Patient	342000	321890	865000	3000	208000	654000	135000
P45	F	48	Patient	187000	342456	36000	723,000,0	504000	732000	0
P46	F	49	Patient	398000	1742000	1980000	336000	107980	786000	980000
P47	F	45	Patient	276000	3456000	990000	32430	890000	2434000	7400
P48	F	42	Patient	19760	1870000	345980	18340	3000	987000	90000
P49	M	51	Patient	754	234900	1245000	654000	4040	980000	7340
P50	M	39	Patient	78870	2456	970000	29008	343000	3245000	8.65.000
			Media	264331	3.96344e+06	3.96255e+06	366190	363527	1.46612e+06	779108
			Mediana	6860	72800	14200	19670	32300	8374.5	141000
			SD	775495	1.44099e+07	1.28565e+07	1.25197e+06	1.02436e+06	4.72224e+06	2.08873e+06

## Sheet: Controls
ID patient	Sex	Age	Patients / controls	Aggregatibacter Actinomycetemcomitans	Porphyromonas Gingivalis	Porphyromonas Endodontalis	Treponema Denticola	Tannerella Forsythia	Prevotella Intermedia	Fusobacter Nucleatum
C1	F	36	Control	0	104	1410	199	356	485	36500
C2	F	51	Control	4.1	379	1140	121	848	530	32000
C3	F	65	Control	11	566	407.2	161	177	303.3	19300
C4	M	26	Control	43	678	1940	449	721	150	27600
C5	F	31	Control	12	351	1320	564	226	346	30900
C6	M	38	Control	13.1	710.1	355	131	357	174	45570
C7	M	26	Control	11.5	123	1260	119	315	543	34500
C8	F	54	Control	7.37	744	1250	337	604	457.2	43400
C9	F	40	Control	16	59.3	466	231	165	33.7	17500
C10	M	37	Control	46	278	720	148.12	312	47	11800
C11	M	44	Control	18	340	516	1200	301	172	2300
C12	M	39	Control	12	364	530	323	328	48	1600
C13	F	57	Control	15	290	756	345	434	102	5800
C14	M	47	Control	17	32.2	1490	392	980	86.3	3300
C15	F	39	Control	68	132	1740	134	214	44.8	1340
C16	M	54	Control	67.23	98	765	210	320	116.8	2734
C17	F	34	Control	18	202	321	140	136	123	3560
C18	F	60	Control	43	310	1210	720	216	89	12479
C19	M	43	Control	12	154	680	346	196	122	26320
C20	M	57	Control	36	124	1240	121	220	65	10234
C21	M	64	Control	76	37	398	324	124	78	8900
C22	F	43	Control	23	112	654	98	843	143	16234
C23	F	55	Control	18	220	1120	115	87	121	8940
C24	M	28	Control	23	187	340	175	184	186	1770
C25	M	31	Control	16	232	860	132	112	86.24	2540
C26	F	55	Control	56	117	1287	151	142	48	5680
C27	F	63	Control	42	213	870	232	232	102.88	8650
C28	M	47	Control	16	129	654	87	280	96	2134
C29	F	28	Control	32	200	980	121	148	78.65	2080
C30	F	41	Control	28	198	520	154	112	76	13120
C31	M	47	Control	14	118	670	128	178	86	38000
C32	M	44	Control	23	198	840	160	322	39	26000
C33	M	36	Control	8	212	740	112	208	190	3120
C34	F	60	Control	36	131	534	198	264	178	36000
C35	F	34	Control	23	270	880	210	188	220	12000
C36	F	56	Control	16	212	564	89	243	340	28000
C37	F	26	Control	21	280	740	212	220	128	31000
C38	F	42	Control	32	260	980	284	120	110	9800
C39	M	44	Control	10	187	326	265	280	128	22000
C40	M	36	Control	11	134	770	234	328	134	34000
C41	F	51	Control	16	270	960	180	470	164	20232
			Media	24.6415	242.82	858.615	245.174	305.146	165.143	17047.2
			Mediana	18	202	765	180	232	122	12479
			SD	17.9545	168.905	394.968	202.12	210.523	134.621	13540.9
